# Supplementary material for: Yunpi Qufeng Chushi Formula for Pre-Rheumatoid Arthritis: Study Protocol for a Multiple-Center, Double-Blind, Placebo-Controlled Randomized Controlled Trial
Source: Front Pharmacol. 2022 Feb 14;13:793394. doi: 10.3389/fphar.2022.793394 (PMC8882904; doi:10.3389/fphar.2022.793394)
Supplement: Supplementary file 1 [file DataSheet1.zip]

Archive with 6 entries (6 files):
- Supplementary material 1 Ethics approval.pdf.pdf
- Supplementary material 2 Informed consent form (Chinese version).docx.docx
- Supplementary material 3 Informed consent form (English version).docx.docx
- Supplementary material 4 SPIRIT 2013 Checklist.doc.doc
- Supplementary material 5 QC performed by the authors.docx.docx
- Supplementary material 6 QC provided by China Resources Sanjiu Pharmaceutical Co., Ltd..docx.docx
